# Supplementary material for: Aging Resistance of Biocomposites Crosslinked with Silica and Quercetin
Source: Int J Mol Sci. 2021 Oct 8;22(19):10894. doi: 10.3390/ijms221910894 (PMC8509444; doi:10.3390/ijms221910894)
Supplement: Supplementary file 1 [file ijms-22-10894-s001.zip]

Archive with 1 entries (1 files):
- ijms-1385033-supplementary.pdf
